# Supplementary material for: Harnessing the thermotolerant methylotroph Bacillus methanolicus for methanol-based synthetic L-proline production
Source: Microb Cell Fact. 2026 May 23;25:129. doi: 10.1186/s12934-026-03032-8 (PMC13198045; doi:10.1186/s12934-026-03032-8)
Supplement: Supplementary file 2 — Supplementary Material 2. [file 12934_2026_3032_MOESM2_ESM.xlsx]

## Sheet: Sheet2
SOBman	Amount			MVcMY	Amount			ABBM-PM-BR	Amount			MVcM BPTI Trace Metals 1000x	Amount		MVcM MgSO4 1M	Amount		MVcM Complete Vitamins 1000x	Amount		CKNFD Trace Metals 20x	Amount
Tryptone	20 g/L			K₂HPO₄	4.1 g/L			K₂HPO₄	6.2 g/L			FeSO4•7H2O	5.56 g/l		MgSO4•7H2O	246.47 g		d-Biotin	0.1 g/l		MgCl2•6H2O	70 g/l
Yeast extract	5 g/L			NaH₂PO₄	1.3 g/L			NaH₂PO₄	2.0 g/L			CuCl2•2H2O	0.027 g/l		ddH2O	to 1000 ml		roH2O	up to 800 ml		FeSO4•7H2O	21.93 g/l
NaCl	0.5 g/L			(NH₄)₂SO₄	2.1 g/L			(NH₄)₂SO₄	4.0 g/L			CaCl2•2H2O	7.35 g/l					Mix and dissolve biotin using heat (not boiling).			MnCl2•4H2O	10 g/l
MgSO4 × 7H2O	4.8 g/L			Yeast extract	0.25 g/L			Yeast extract	1 g/L			CoCl•6H2O	0.04 g/l					thiamine*HCl (vitamin B1)	0.1 g/l		CuCl2	0.026 g/l
KCl	0186 g/L			1M MgSO₄·7H₂O	1 mL/L (1 mM final)			Antifoam SAG	0.5 mL/L			MnCl2•4H2O	9.9 g/l					riboflavin (vitamin B2)	0.1 g/l		CoCl2•6H2O	0.38 g/l
Mannitol	20 g/L			MVcM complete vitamins 1000X	1 mL/L			Biotin	12 mg/L			ZnSO4•7H2O	0.29 g/l					pyridoxine*HCl	0.1 g/l		Na2MoO2•2H2O	0.38 g/l
				MVcM BPTI Trace Metals 1000x	1 mL/L			MVcM complete vitamins 1000X	8 mL/L			Na2Mo4•2H2O	0.05 g/l					pantothenic acid calcium salt	0.1 g/l		ZnCl2	0.44 g/l
				Methanol	8.1 g/L			1M MgSO₄·7H₂O	0.2 mL/L (0.2 mM final)			H3BO3	0.031 g/l					nicotinamide (vitamin B3)	0.1 g/l		roH2O	~ 900 ml
								MVcM BPTI Trace Metals 1000x	1 mL/L			roH2O	500 ml					p-aminobenzoic acid (vitamin L1)	0.02 g/l		1M HCl	add until dissolved
								Methanol	6 g/L			Conc. HCl	80 ml					folic acid (vitamin B11)	0.1 g/l		ddH2O	up to 1000 ml
												ddH2O	to 1000 ml					vitamin B12 (alphamine)	0.1 g/l		Fiter-sterilize (0.2 um). Store in 4°C, dark.
																		lipoic acid (thioctic acid)	0.1 g/l
																		Mix and add 6 M NaOH until riboflavin and lipoic acid completely dissolved
																		ddH2O	up to 1000 ml
																		Sterile filter. Make some 20 ml aliquots and store at - 20 °C.
